# Supplementary material for: “Maskandi experience”: exploring the use of a cultural song for community engagement in preparation for a pilot Sterile Insect Technique release programme for malaria vector control in KwaZulu-Natal Province, South Africa 2019
Source: Malar J. 2021 Apr 28;20:204. doi: 10.1186/s12936-021-03736-9 (PMC8082840; doi:10.1186/s12936-021-03736-9)
Supplement: Supplementary file 2 — Additional file 2. Community Questionnaire [file 12936_2021_3736_MOESM2_ESM.xlsx]

## Sheet: Sheet1
			SIT Questionnaire
Name & Surname				Age
Gender: Female	Female		Male	Section
Level of Education				Employment Status
No Schooling				Student
Primary Level				Housewife
Secondary Level				Unemployed
Tertiary Level				Employed
Postgraduate				Pensioner
Other: ___________________________				Seasonal Worker
If Employed, please indicate				What industry do you work in
Farm Worker				Construction
Domestic Worker				Shop
Non-skilled Office				Farming
Skilled Office				Mining
Other: __________________________				Public Sector
				Private Sector
				Transport
				NGO
				Other: ____________________
Questions					Yes	No
1. Are the words in the song culturally appropriate for Jozini?
2. Are the words in the song age appropriate for Jozini?
3. Are the words in the song clear and is it easy to understand what is being said?
4. Is the song easy to remember and does it allow people to engage?
5. Is repetition of verses in the song useful and can people benefit from it?
6. Is information on malaria in the song useful and adequate?
7. IS information on SIT in the song useful and adequate?
8. What information can you remember from the song?___________________________
___________________________________________________________________________
9. Did you learn anything new from the song?
10. If yes, what did you learn? _________________________________________________
____________________________________________________________________________
11. Can the song be played in the following places?
11.1 Church
11.2 Schools
11.3 Parties
11.4 Cultural events
11.5 Weddings
12. Generally, what did you think about the song? ________________________________
____________________________________________________________________________
13. Would you change anything about the song?
14. If yes, what would you change or add/ subtract? ______________________________
____________________________________________________________________________
15. Can we use the song to engage with communities?
Comments:
