# Supplementary material for: “Maskandi experience”: exploring the use of a cultural song for community engagement in preparation for a pilot Sterile Insect Technique release programme for malaria vector control in KwaZulu-Natal Province, South Africa 2019
Source: Malar J. 2021 Apr 28;20:204. doi: 10.1186/s12936-021-03736-9 (PMC8082840; doi:10.1186/s12936-021-03736-9)
Supplement: Supplementary file 3 — Additional file 3. Experts Questionnaire [file 12936_2021_3736_MOESM3_ESM.xlsx]

## Sheet: Sheet1
			SIT Questionnaire
Name						Age
Gender: Female	Female		Male
Occupation
Department
Questions				Strongly agree	Agree	Neutral	Disagree	Strongly disagree
1. Are the words in the song culturally appropriate for Jozini?
2. Are the words in the song age appropriate for Jozini?
3. Are the words in the song clear and is it easy to understand what is being said?
4. Is the song easy to remember and does it allow people to engage?
5. Is repetition of verses in the song useful and can people benefit from it?
6. Is information on malaria in the song useful and adequate?
7. Is informing people that mosquitoes are the vector for malaria an appropriate way to engage?
8. Is informing people that male mosquitoes do not bite a useful way to engage?
9. Is informing people that SIT is an additional vector control method appropriate and useful?
10. Is informing people that SIT will help targets outdoors mosquitoes appropriate and useful?
11. Is the information in the song enough to help people understand SIT?
12. Is the song appropriate to engage with the community on SIT?
Comments: ____________________________________________________________________________________________________________________
_______________________________________________________________________________________________________________________________
_______________________________________________________________________________________________________________________________
_______________________________________________________________________________________________________________________________
_______________________________________________________________________________________________________________________________
